# Supplementary material for: Correlation between musculoskeletal mass and perfusion in patients with gastrointestinal malignancy: a preliminary study based on quantitative CT and CT perfusion
Source: BMC Musculoskelet Disord. 2022 Apr 8;23:334. doi: 10.1186/s12891-022-05288-8 (PMC8991557; doi:10.1186/s12891-022-05288-8)
Supplement: Supplementary file 1 — Additional file 1. Total skeletal muscular mass (cm²). [file 12891_2022_5288_MOESM1_ESM.xlsx]

## Sheet: Sheet1
Case number	Gender	Age (y)	Height（m）	TNM staging	BMD (mg/cm³)	Total skeletal muscular mass (cm²)	SMI (cm²/m²)	Perivertebral muscular mass (cm²)	PMI (cm²/m²)	Intramuscular fat mass (cm²)	Fat fraction (%)	BFB [ml/(100mL•min)]	BVB (ml/100ml)	MTTB (s)	TTDB (s)	TTSB (s)	TMAX_B (s)	FEB [ml/(100mL•min)]	BFM [ml/(100mL•min)]	BVM (ml/100ml)	MTTM (s)	TTDM (s)	TTSM (s)	TMAX_M (s)	FEM [ml/(100mL•min)]
Case 1	male	62	1.71	II	131.7	130.2	44.5265	49.9	17.0651	2.6	0.0495238	32.695	2.55	5.215	10.5	5.33	7.855	18.955	15	1.185	4.975	9.23	4.8	7.1	6.9975
Case 2	male	69	1.68	III	151.9	117.8	41.7375	42.3	14.9872	6.7	0.136735	38.125	2.55	4.49	9.91	5.475	7.19	17.525	12.66	0.765	3.9975	9.835	6.4025	6.915	4.2625
Case 3	female	66	1.49	IV	91.3	71.2	32.0706	31.6	14.2336	6.3	0.166227	34.15	3.875	7.05	10.25	3.215	8.65	28.885	9.305	0.71	4.655	9.5125	5.0175	7.0825	5.3025
Case 4	female	82	1.52	II	54.2	82	35.4917	33.7	14.5862	6.1	0.153266	44.61	3.975	5.86	10.34	4.485	8.095	25.795	5.695	0.4275	4.755	9.6825	5.51	7.215	2.575
Case 5	female	73	1.51	I	54.5	98.7	43.2876	29.5	12.938	7.4	0.200542	35.825	4.075	7.045	9.065	2.285	8.05	27.575	44.74	3.6875	5.5325	7.3275	2.15	6.4275	15.355
Case 6	male	55	1.7	II	104.4	125.8	43.5294	47.5	16.436	3.8	0.0740741	27.635	2.29	5.335	10.65	5.375	7.99	18.32	8.825	0.56	4.2425	8.0925	4.75	6.165	3.2175
Case 7	male	69	1.7	IV	89.9	156.1	54.0138	45.9	15.8824	9.8	0.175943	63.17	5.39	5.78	8.47	2.885	7.125	36.895	19.4	1.165	4	7.4425	4.2975	5.72	4.965
Case 8	female	73	1.45	I	41.3	53.7	25.541	15.8	7.51486	12.2	0.435714	35.13	3.635	6.795	8.675	1.95	7.735	24.095	9.185	0.6	4.415	8.305	4.185	6.3575	3.765
Case 9	male	68	1.6	III	96.2	126.1	49.2578	40.2	15.7031	4.7	0.104677	24.08	1.94	5.29	9.06	4.325	7.175	14.38	24.3525	2.2375	6.2975	7.335	1.695	6.815	15.1525
Case 10	female	72	1.55	III	137.6	99.3	41.3319	29.8	12.4037	10.7	0.264198	34.425	2.18	4.065	7.655	3.77	5.86	19.705	18.475	1.265	4.6175	6.8575	3.09	5.7375	7.89
Case 11	female	50	1.58	III	104.8	78.8	31.5655	35.2	14.1003	2.1	0.0563003	24.63	1.87	4.85	10.705	5.925	7.78	15.76	12.3925	0.89	4.59	10.105	5.8325	7.3475	6.725
Case 12	male	51	1.78	I	136.8	150.3	47.4372	43.9	13.8556	2	0.043573	31.41	2.13	4.375	12.29	8.045	8.33	12.375	6.3525	0.3725	3.855	7.0275	3.97	5.44	1.525
Case 13	female	87	1.58	II	29.9	80.4	32.2064	14.7	5.88848	11.8	0.445283	19.51	1.52	4.975	13.59	8.845	9.275	11.715	23.1525	2	5.5575	10.2025	4.99	7.8775	9.1125
Case 14	male	66	1.7	III	95	101.7	35.1903	41.9	14.4983	5.8	0.121593	30.775	2.995	6.015	9.04	3.035	7.525	24.9	12.3375	1.02	4.89	8.0375	3.615	6.465	6.8425
Case 15	female	65	1.63	II	119.2	95.6	35.9818	41	15.4315	5.6	0.120172	15.695	1.095	4.28	8.775	4.72	6.525	10.57	37.44	3.7375	6.575	7.03	0.8725	6.7975	14.085
Case 16	male	68	1.55	III	86.7	90.2	37.5442	27.6	11.488	5.1	0.155963	27.755	2.01	4.91	10.49	5.62	7.7	15.505	6.925	0.4825	4.4	11.11	7.0475	7.755	3.17
Case 17	male	74	1.71	III	45	104.2	35.6349	30	10.2596	12.6	0.295775	18.65	1.295	4.37	11.915	7.6	8.145	10.305	11.12	0.7275	4.2975	10.93	7.065	7.61	3.8675
Case 18	male	85	1.58	IV	96.9	104.5	41.8603	39.1	15.6626	5.7	0.127232	29.27	3.225	6.885	8.905	2.225	7.895	22.23	23.1775	2.5275	7.0775	8.71	1.9525	7.8925	16.4175
Case 19	male	60	1.71	I	94.5	164.7	56.325	48.2	16.4837	7	0.126812	28.345	1.71	3.85	11.42	7.82	7.635	8.445	10.865	0.715	3.93	8.9575	5.5825	6.4175	3.0975
Case 20	male	66	1.65	II	117.7	130.6	47.9706	40.7	14.9495	5.4	0.117137	32.535	2.485	4.85	9.74	5.035	7.295	21.105	14.07	1.015	4.6775	8.2875	4.3	6.48	5.225
Case 21	female	55	1.54	I	93.2	95.3	40.1838	41.9	17.6674	4.5	0.0969828	32.805	3.775	7.25	9.79	2.565	8.515	24.765	16.6675	1.705	6.6	8.79	2.295	7.695	10.155
Case 22	female	80	1.53	II	106.3	68.1	29.0914	30.6	13.0719	13.6	0.307692	20.35	1.49	5.2	6.75	2.695	5.975	10.82	5.6125	0.3225	4.0675	5.73	2.8925	4.9	1.315
Case 23	male	83	1.6	II	123.2	93	36.3281	36.1	14.1016	5.5	0.132212	91.35	10.265	7.15	8.04	1.025	7.595	67.35	14.3275	1.2825	5.7675	7.965	2.665	6.865	7.875
Case 24	male	71	1.69	III	117.1	139.3	48.7728	50.7	17.7515	7.3	0.125862	11.68	0.7	4.06	11.38	7.82	7.715	3.73	13.475	0.88	4.36	9.68	5.9375	7.0175	3.3475
Case 25	male	63	1.75	III	75	155.1	50.6449	55.7	18.1878	3	0.0511073	10.73	0.67	3.995	9.96	6.4	6.98	4.415	6.795	0.41	3.9525	6.55	3.5975	5.25	1.5075
Case 26	male	58	1.69	I	159.4	143.7	50.3134	44.4	15.5457	4.6	0.0938776	24.125	1.835	4.9	12.555	7.66	8.725	11.93	7.1975	0.5075	4.435	11.275	7.2425	7.8525	2.4875
Case 27	female	75	1.6	II	106	85.3	33.3203	33.3	13.0078	7	0.173697	16.685	1.37	5.4	9.355	4.27	7.38	9.905	25.86	2.3525	6.3975	8.7775	2.4825	7.585	12.6225
Case 28	male	68	1.6	II	97.9	103.1	40.2734	37.4	14.6094	2.6	0.065	27.94	2.75	6.425	10.405	4.06	8.41	20.545	9.9625	0.7425	4.735	9.7525	5.1725	7.2425	5.865
Case 29	male	50	1.68	III	97.2	128.4	45.4932	43.6	15.4478	1.7	0.0375276	34.755	4.035	7.425	10.22	2.845	8.815	22.97	12.95	1.005	4.98	9.1425	4.7025	7.06	5.685
Case 30	male	60	1.75	III	140	112.9	36.8653	42.8	13.9755	5.1	0.106472	45.855	5.585	7.975	10.295	2.415	9.13	30.79	12.5125	0.8175	4.3275	8.9275	5.26	6.625	4.64
Case 31	female	70	1.53	II	90.9	81.3	34.7302	30	12.8156	5.4	0.152542	23.045	2.13	5.855	8.84	3.305	7.345	17.04	32.14	3.0725	6.485	6.6675	0.8725	6.5725	16.28
Case 32	female	82	1.6	II	64.5	96.7	37.7734	40.6	15.8594	11.9	0.226667	28.66	3.47	7.555	10.815	3.27	9.18	24.915	8.9875	0.6	4.2525	10.6125	6.72	7.435	3.935
Case 33	female	67	1.6	I	85	64.7	25.2734	22.2	8.67187	7.3	0.247458	22.535	2.125	5.9	9.12	3.29	7.51	19.595	16.91	1.545	6.09	8.68	2.895	7.385	8.9825
Case 34	male	78	1.72	III	75.5	106.3	35.9316	38.4	12.98	4.8	0.111111	24.655	1.72	4.42	9.225	4.82	6.82	15.55	9.3775	0.67	4.5175	10.1575	5.8975	7.3375	4.1475
Case 35	male	77	1.72	IV	112.1	112.6	38.0611	42.1	14.2307	14.4	0.254867	19.515	1.65	5.48	11.305	5.89	8.395	11.145	3.275	0.21	4.245	9.07	5.48	6.655	0.8875
Case 36	male	54	1.6	I	173.6	151.6	59.2187	48.6	18.9844	2.5	0.0489237	25.98	1.94	4.765	14.425	9.665	9.59	13.825	5.925	0.38	4.22	10.1425	6.535	7.185	1.6675
Case 37	male	65	1.65	I	97.8	99.7	36.6208	32.3	11.8641	2.4	0.0691643	29.655	3.82	7.955	11.4	3.495	9.675	24.235	15.535	1.55	6.48	10.18	3.82	8.33	9.4275
Case 38	female	66	1.64	I	93.4	94	34.9494	31.2	11.6002	9.3	0.22963	33.155	3.09	6.165	9.755	4.045	7.96	19.985	27.1225	2.0625	5.195	7.7525	3.0675	6.475	10.8475
Case 39	male	69	1.78	I	84	153.6	48.4787	54.9	17.3274	3	0.0518135	21.28	1.605	4.835	8.345	3.905	6.585	12.79	16.2975	1.3125	5.07	9.15	4.54	7.105	7.845
Case 40	male	68	1.72	II	119.9	172.3	58.2409	57.8	19.5376	7.9	0.120244	33.475	3.47	6.69	8.065	1.87	7.38	24.49	13.2425	0.89	4.4425	7.625	3.975	6.035	4.19
Case 41	male	57	1.72	IV	176.2	154.9	52.3594	50.7	17.1376	3.8	0.0697248	23.665	2.605	6.985	12.49	5.6	9.73	14.755	15.4575	1.475	6.1425	9.79	4.035	7.9625	8.4825
Case 42	male	73	1.68	III	136.8	115.7	40.9935	38.6	13.6763	5.2	0.118721	42.9	3.125	4.885	8.85	4.405	6.865	19.755	22.515	1.59	4.8075	8.6675	4.3975	6.735	8.6775
Case 43	male	61	1.68	II	151	133.2	47.1939	46	16.2982	4.3	0.0854871	23.3	2.165	5.905	9.49	3.85	7.695	17.425	6.29	0.3825	3.9675	8.1475	4.89	6.0575	2.115
Case 44	female	62	1.55	II	105.5	90.9	37.8356	36.7	15.2758	7.4	0.1678	26.295	3.135	7.485	10.05	2.8	8.765	20.71	22.9375	1.81	5.2375	6.9925	2.335	6.115	9.515
Case 45	male	62	1.7	I	119.7	142.8	49.4118	51.2	17.7163	2.9	0.0536044	41.51	5.11	7.665	9.935	2.305	8.8	31.95	15.935	1.255	5.0975	9.0425	4.315	7.0675	8.405
Case 46	female	59	1.53	III	118.1	77.1	32.9361	22.9	9.78256	6.5	0.221088	48.005	6.08	7.905	9.18	1.42	8.54	41.65	18.055	1.6575	5.915	8.36	2.635	7.1375	10.5925
Case 47	female	25	1.68	II	203.1	133.1	47.1584	45.2	16.0147	2.3	0.0484211	45.62	4.78	6.57	9.415	2.86	7.99	39.515	11.0175	0.935	5.0675	8.11	3.4675	6.5875	8.0025
Case 48	male	61	1.68	IV	107.8	130.9	46.379	50.6	17.928	6.5	0.113835	36.84	3.03	5.5	8.96	3.935	7.225	20.17	32.37	2.825	5.6025	7.885	2.6975	6.745	15.8025
Case 49	male	67	1.68	III	133.4	109.5	38.7968	39.9	14.1369	5.1	0.113333	18.905	1.425	4.835	10.65	5.935	7.745	13.14	7.435	0.435	3.875	8.6025	5.4825	6.2375	2.5375
Case 50	female	64	1.6	I	68.8	103.5	40.4297	32	12.5	3.9	0.108635	29.19	3.43	7.17	11.165	4.025	9.165	24.745	22.0025	2.1075	6.4975	8.6625	2.545	7.5775	12.54
Case 51	male	55	1.79	III	97.7	151.4	47.252	45.1	14.0757	5.3	0.105159	24.6	2.06	5.26	9.09	4.035	7.18	15.905	16.35	1.1375	4.6475	8.84	4.7925	6.74	6.2275
Case 52	male	66	1.65	IV	62.3	107.5	39.4858	32.4	11.9008	3.1	0.0873239	12.09	0.69	3.48	9.32	6.14	6.395	8.71	6.4775	0.4475	4.4925	9.915	5.8575	7.2025	3.21
Case 53	male	67	1.7	IV	116.9	104.4	36.1246	36.8	12.7336	5.3	0.125891	30.125	2.455	4.785	8.89	4.125	6.84	24.94	11.08	0.8275	4.495	8.64	4.855	6.565	5.02
Case 54	male	69	1.7	III	147	92.8	32.1107	38.4	13.2872	3.4	0.0813397	24.945	2.12	5.205	9.28	4.17	7.24	20.04	5.6775	0.3425	3.96	7.7575	4.76	5.86	1.6725
Case 55	female	69	1.62	I	79.9	90.6	34.5222	30.5	11.6217	9.8	0.243176	11.785	0.78	4.35	13.045	8.75	8.695	4.475	3.205	0.205	4.1575	7.595	4.325	5.875	0.7475
Case 56	female	64	1.6	III	122.6	80.4	31.4062	37.7	14.7266	2.7	0.0668317	19.865	1.54	4.72	7.875	3.21	6.3	15.05	21.6275	2.535	7.19	8.685	1.8375	7.935	13.5475
Case 57	male	70	1.7	II	233	140	48.4429	46.6	16.1246	3.8	0.0753968	45.635	4.72	6.67	10.32	3.725	8.49	31.4	15.41	1.18	4.98	7.9725	3.56	6.4725	7.62
Case 58	female	65	1.6	I	104.8	71.9	28.0859	32.3	12.6172	6.9	0.17602	37.1	2.855	4.985	8.945	3.985	6.965	24.15	9.2625	0.7925	5.415	9.49	4.3175	7.45	5.4025
Case 59	male	63	1.72	III	108.1	134.1	45.3286	56.3	19.0306	3.3	0.0553691	26.41	1.855	4.4	10.985	6.635	7.685	14.925	7.9325	0.5	4.08	8.8975	5.4675	6.49	2.465
Case 60	male	76	1.76	III	77	135.1	43.6144	42.9	13.8494	6.6	0.133333	27.355	2.115	4.91	10.71	5.995	7.805	14.695	18.4075	1.1825	4.2625	9.425	5.7175	6.84	7.31
Case 61	female	64	1.6	III	122.9	124.1	48.4766	49.8	19.4531	5.8	0.104317	36.09	3.03	5.625	10.16	4.605	7.89	16.865	15.94	1.2275	5.1625	9.4625	4.6775	7.3125	7.815
Case 62	female	65	1.62	II	118.8	69.7	26.5585	29.7	11.3169	5.1	0.146552	42.805	5.68	8.3	9.15	1.14	8.72	30.755	27.8375	2.73	6.665	7.99	1.755	7.325	12.875
Case 63	female	66	1.63	III	112.1	101.4	38.1648	40.4	15.2057	5.7	0.123644	31.63	3.005	5.735	7.085	1.535	6.41	27.34	11.6375	0.9225	5.0175	7.4025	2.9975	6.21	6.0075
Case 64	male	67	1.7	I	101.8	135.6	46.9204	49.1	16.9896	3.7	0.0700758	23.935	1.85	4.975	9.86	5.09	7.415	12.15	11.4775	0.71	4.2	6.6725	3.3525	5.435	3.5275
Case 65	male	77	1.7	IV	116.5	132.7	45.917	51.2	17.7163	6.4	0.111111	38.69	3.235	5.735	10.615	5.045	8.17	19.925	9.555	0.635	4.38	9.9575	6.1125	7.1675	4.0325
Case 66	male	70	1.71	III	75.6	188.5	64.4643	62.1	21.2373	6.8	0.0986938	26.325	1.945	4.75	12.875	8.195	8.81	13.78	7.13	0.405	3.8125	6.7775	3.9775	5.295	1.515
Case 67	male	71	1.83	I	71.2	121.9	36.4	45.8	13.6761	6.2	0.119231	38.26	2.61	4.665	11.275	6.62	7.965	15.83	5.0025	0.3375	4.2325	8.3625	4.7375	6.3	1.205
Case 68	male	85	1.76	I	77.3	138.9	44.8412	51.4	16.5935	4.6	0.0821429	36.05	2.78	4.915	7.64	2.915	6.275	23.695	10.475	0.635	3.9825	7.79	4.6325	5.885	3.2525
Case 69	male	71	1.6	I	127.9	159.3	62.2266	58.3	22.7734	7.7	0.116667	37.655	4.115	7.185	9.33	2.39	8.255	27.565	13.195	0.9225	4.81	10.2	5.915	7.5025	4.1025
Case 70	male	87	1.75	II	105.4	118.2	38.5959	41.5	13.551	12.3	0.228625	14.065	0.75	3.31	2.85	0.18	3.085	4.395	4.5825	0.26	3.685	2.98	0.13	3.33	1.685
Case 71	female	46	1.61	III	196.4	107.5	41.4722	45.2	17.4376	4.5	0.0905433	41.59	3.215	4.825	11.12	6.38	7.97	17.17	8.55	0.615	4.6475	11.295	7.0325	7.9725	3.9075
Case 72	male	58	1.72	II	155.4	161.6	54.6241	60.7	20.5178	5	0.0761035	20.91	1.58	4.775	8.55	4.005	6.66	14.74	30.1475	2.6	5.8475	7.96	2.55	6.9	16.3875
Case 73	male	63	1.78	II	133.9	136.9	43.2079	48.6	15.339	5.2	0.0966543	32	2.45	4.96	10.25	5.425	7.605	19.805	9.2875	0.5875	4.23	7.6675	4.205	5.95	3.1475
Case 74	male	44	1.8	III	155	218.1	67.3148	73	22.5309	6.2	0.0782828	40.19	2.77	4.46	11.38	7.215	7.92	15.25	25.8725	1.725	4.515	7.74	4.0525	6.1275	10.805
Case 75	male	66	1.75	II	174.3	127.3	41.5673	48.6	15.8694	5.4	0.1	63.85	6.755	7.375	9.84	2.56	8.605	36.465	14.0825	0.8775	4.1725	9.0125	5.5475	6.605	3.9675
Case 76	male	61	1.82	IV	160.2	144.4	43.5938	54.1	16.3326	7.1	0.116013	48.01	5.51	7.45	10.62	3.28	9.035	35.065	8.9225	0.6	4.555	8.165	4.3625	6.3575	3.5675
Case 77	male	64	1.8	I	29	134.4	41.4815	38.2	11.7901	2.2	0.0544554	11.785	0.82	4.415	8.89	4.84	6.65	7.51	17.2875	1.5675	5.3175	7.9925	3.0425	6.6575	10.4775
Case 78	male	70	1.6	IV	142.4	122.7	47.9297	46.3	18.0859	5.4	0.104449	54.075	5.8	7.115	9.78	2.69	8.445	35.675	11.18	0.88	5.035	9.9025	5.23	7.4725	5.51
Case 79	female	63	1.6	III	77.2	79	30.8594	34.3	13.3984	5.4	0.13602	20.69	1.79	5.435	11.175	5.755	8.3	14.215	9.305	0.69	4.655	8.9025	4.595	6.7775	5.8975
Case 80	female	83	1.5	I	32.2	78	34.6667	27	12	12.2	0.311224	25.2	2.95	7.685	9.485	1.9	8.585	18.61	7.325	0.5225	4.5	8.925	4.7325	6.7125	3.29
Case 81	female	63	1.61	III	102.9	92.9	35.8397	34	13.1168	10.2	0.230769	48.625	5.875	7.59	9.375	1.895	8.485	35.615	11.9375	0.825	4.68	9.6375	4.8475	7.3975	6.555
Case 82	male	38	1.72	II	171.9	178.3	60.2691	56.2	18.9968	3.5	0.0586265	23.13	1.835	4.935	11.4	6.605	8.165	16.225	10.24	0.605	4.05	7.125	4.0775	5.5875	2.7825
Case 83	male	74	1.65	IV	81.1	96.6	35.4821	32.4	11.9008	10.7	0.24826	34.545	3.955	7.195	10.575	3.42	8.885	24.42	8.445	0.5975	4.635	11.11	6.72	7.87	3.67
Case 84	male	66	1.79	III	143.9	149	46.5029	54.1	16.8846	5.2	0.0876897	25.065	1.985	5.1	10.49	5.56	7.79	15.46	5.955	0.355	4.1275	8.985	5.5425	6.55	1.62
Case 85	male	90	1.72	II	69.8	96.4	32.5852	37.6	12.7096	7.3	0.162584	22.825	1.715	4.895	11.855	7.105	8.375	9.88	7.835	0.5075	4.135	11.73	7.935	7.9325	2.22
Case 86	female	58	1.68	I	97.2	104	36.8481	34.5	12.2236	9.6	0.217687	25.795	2.015	4.875	7.89	3.285	6.38	20.415	6.9775	0.46	4.5275	8.155	4.41	6.3425	2.0475
Case 87	male	67	1.65	III	119.1	117.7	43.2323	36.1	13.2599	7.1	0.164352	22.355	1.81	4.93	12.78	7.86	8.855	17.195	10.0875	0.8175	5.22	8.455	4.005	6.835	4.805
Case 88	male	54	1.7	II	128.1	166.7	57.6817	65.8	22.7682	3.3	0.0477569	31.225	2.62	5.305	11.99	6.705	8.64	20.245	9.0325	0.53	3.9125	7.775	4.76	5.8425	2.7
Case 89	male	66	1.75	II	31.8	125.2	40.8816	46.1	15.0531	2.8	0.0572597	17.085	1.1	4.17	9.735	5.725	6.95	8.66	6.6075	0.4275	4.1275	8.9075	5.2975	6.515	2.4325
Case 90	female	67	1.57	I	90.6	87.6	35.539	33.7	13.672	11.7	0.257709	50.37	4.1	5.32	9.305	4.04	7.315	31.105	14.5975	0.9225	4.3625	8.465	4.78	6.415	5.37
Case 91	female	64	1.6	I	66.6	96.5	37.6953	39.6	15.4687	4.6	0.104072	20.865	1.415	4.535	12.02	7.59	8.275	8.35	6.4025	0.435	4.4325	10.8575	6.9325	7.6425	1.965
Case 92	female	54	1.64	III	147.3	107.2	39.8572	40.8	15.1695	3.9	0.0872483	59.7	3.81	4.825	11.37	6.68	8.095	18.765	24.33	2.645	6.995	7.8675	1.3	7.4275	17.0075
Case 93	male	56	1.7	II	103.3	156.2	54.0484	51.6	17.8547	4.6	0.0818505	17.39	1.3	4.76	11.695	7.35	8.23	9.715	9.8825	0.6475	4.64	8.055	4.255	6.3475	2.1175
Case 94	male	68	1.7	III	164.7	140.9	48.7543	42.7	14.7751	5.4	0.112266	35.425	2.575	4.565	10.37	5.885	7.465	22.685	18.6925	1.7675	5.765	9.3175	3.9175	7.54	12.715
Case 95	female	83	1.5	II	44.9	65.3	29.0222	25.8	11.4667	7.2	0.2182	24.27	1.825	5.28	8.91	3.65	7.095	21.84	19.175	1.6875	5.01	10.0975	5.54	7.5525	4.685
Case 96	female	82	1.52	I	34.2	68.7	29.7351	19	8.22368	8.1	0.2989	19.88	1.415	4.68	11.59	6.945	8.13	9.84	7.0175	0.435	4.0175	9.13	5.585	6.575	2.3925
Caption: This table provides the original data of the submitted manuscript, which includes gender, age, height, TNM staging, QCT parameters and CTP parameters of 96 cases with gastrointestinal malignancy. BMD= bone mineral density, SMI= skeletal muscular mass index, PMI= perivertebral muscular mass index, FF= fat fraction, BFB = blood flow of lumbar vertebra, BVB= blood volume of lumbar vertebra,…
